# Supplementary material for: A proximity-based in silico approach to identify redox-labile disulfide bonds: The example of FVIII
Source: PLoS One. 2022 Feb 7;17(2):e0262409. doi: 10.1371/journal.pone.0262409 (PMC8820644; doi:10.1371/journal.pone.0262409)
Supplement: S1 Table — (XLSX) [file pone.0262409.s004.xlsx]

## Sheet: All peptides
Control peptide 1
Replicate	Peptide Sequence	Peptide Modified Sequence	Best Retention Time
Control_01	WTVTVEDGPTK	WTVTVEDGPTK	30.29
Control_02	WTVTVEDGPTK	WTVTVEDGPTK	30.37
Control_03	WTVTVEDGPTK	WTVTVEDGPTK	30.19
TCEP_01	WTVTVEDGPTK	WTVTVEDGPTK	29.39
TCEP_02	WTVTVEDGPTK	WTVTVEDGPTK	29.12
TCEP_03	WTVTVEDGPTK	WTVTVEDGPTK	29.44
100% reduced_01	WTVTVEDGPTK	WTVTVEDGPTK	28.51
100% reduced_02	WTVTVEDGPTK	WTVTVEDGPTK	28.26
100% reduced_03	WTVTVEDGPTK	WTVTVEDGPTK	28.13
Control peptide 2
Replicate	Peptide Sequence	Peptide Modified Sequence	Best Retention Time
Control_01	AWAYFSDVDLEK	AWAYFSDVDLEK	50.35
Control_02	AWAYFSDVDLEK	AWAYFSDVDLEK	50.25
Control_03	AWAYFSDVDLEK	AWAYFSDVDLEK	49.97
TCEP_01	AWAYFSDVDLEK	AWAYFSDVDLEK	49.15
TCEP_02	AWAYFSDVDLEK	AWAYFSDVDLEK	49.3
TCEP_03	AWAYFSDVDLEK	AWAYFSDVDLEK	49.06
100% reduced_01	AWAYFSDVDLEK	AWAYFSDVDLEK	48.22
100% reduced_02	AWAYFSDVDLEK	AWAYFSDVDLEK	48.05
100% reduced_03	AWAYFSDVDLEK	AWAYFSDVDLEK	47.97
Control peptide 3
Replicate	Peptide Sequence	Peptide Modified Sequence	Best Retention Time
Control_01	NVILFSVFDENR	NVILFSVFDENR	59.51
Control_02	NVILFSVFDENR	NVILFSVFDENR	59.36
Control_03	NVILFSVFDENR	NVILFSVFDENR	58.73
TCEP_01	NVILFSVFDENR	NVILFSVFDENR	57.83
TCEP_02	NVILFSVFDENR	NVILFSVFDENR	57.82
TCEP_03	NVILFSVFDENR	NVILFSVFDENR	57.54
100% reduced_01	NVILFSVFDENR	NVILFSVFDENR	56.73
100% reduced_02	NVILFSVFDENR	NVILFSVFDENR	56.42
100% reduced_03	NVILFSVFDENR	NVILFSVFDENR	56.43
control peptide 4
Replicate	Peptide Sequence	Peptide Modified Sequence	Best Retention Time
Control_01	SWYLTENIQR	SWYLTENIQR	40.41
Control_02	SWYLTENIQR	SWYLTENIQR	40.24
Control_03	SWYLTENIQR	SWYLTENIQR	39.91
TCEP_01	SWYLTENIQR	SWYLTENIQR	38.9
TCEP_02	SWYLTENIQR	SWYLTENIQR	39.14
TCEP_03	SWYLTENIQR	SWYLTENIQR	38.93
100% reduced_01	SWYLTENIQR	SWYLTENIQR	38.24
100% reduced_02	SWYLTENIQR	SWYLTENIQR	37.93
100% reduced_03	SWYLTENIQR	SWYLTENIQR	37.78
Cys 198 peptide
Replicate	Peptide Sequence	Peptide Modified Sequence	Best Retention Time
Control_01	DLNSGLIGALLVCR	DLNSGLIGALLVC[+57]R	69.48
Control_02	DLNSGLIGALLVCR	DLNSGLIGALLVC[+57]R	69.5
Control_03	DLNSGLIGALLVCR	DLNSGLIGALLVC[+57]R	68.22
TCEP_01	DLNSGLIGALLVCR	DLNSGLIGALLVC[+57]R	64.17
TCEP_02	DLNSGLIGALLVCR	DLNSGLIGALLVC[+57]R	64.15
TCEP_03	DLNSGLIGALLVCR	DLNSGLIGALLVC[+57]R	63.95
100% reduced_01	DLNSGLIGALLVCR	DLNSGLIGALLVC[+57]R	63.19
100% reduced_02	DLNSGLIGALLVCR	DLNSGLIGALLVC[+57]R	62.93
100% reduced_03	DLNSGLIGALLVCR	DLNSGLIGALLVC[+57]R	62.81
Cys 267 peptide
Replicate	Peptide Sequence	Peptide Modified Sequence	Best Retention Time
Control_01	SLPGLIGCHR	SLPGLIGC[+57]HR	29.13
Control_02	SLPGLIGCHR	SLPGLIGC[+57]HR	28.84
Control_03	SLPGLIGCHR	SLPGLIGC[+57]HR	28.34
TCEP_01	SLPGLIGCHR	SLPGLIGC[+57]HR	28.01
TCEP_02	SLPGLIGCHR	SLPGLIGC[+57]HR	27.37
TCEP_03	SLPGLIGCHR	SLPGLIGC[+57]HR	27.5
100% reduced_01	SLPGLIGCHR	SLPGLIGC[+57]HR	25.85
100% reduced_02	SLPGLIGCHR	SLPGLIGC[+57]HR	25.64
100% reduced_03	SLPGLIGCHR	SLPGLIGC[+57]HR	25.53
Cys 348 peptide
Replicate	Peptide Sequence	Peptide Modified Sequence	Best Retention Time
Control_01	VDSCPEEPQLR	VDSC[+57]PEEPQLR	21.65
Control_02	VDSCPEEPQLR	VDSC[+57]PEEPQLR	21.65
Control_03	VDSCPEEPQLR	VDSC[+57]PEEPQLR	21.12
TCEP_01	VDSCPEEPQLR	VDSC[+57]PEEPQLR	20.64
TCEP_02	VDSCPEEPQLR	VDSC[+57]PEEPQLR	20.5
TCEP_03	VDSCPEEPQLR	VDSC[+57]PEEPQLR	20.7
100% reduced_01	VDSCPEEPQLR	VDSC[+57]PEEPQLR	20.18
100% reduced_02	VDSCPEEPQLR	VDSC[+57]PEEPQLR	19.8
100% reduced_03	VDSCPEEPQLR	VDSC[+57]PEEPQLR	19.96
Cys 573 peptide
Replicate	Peptide Sequence	Peptide Modified Sequence	Best Retention Time
Control_01	DLASGLIGPLLICYK	DLASGLIGPLLIC[+57]YK	71.98
Control_02	DLASGLIGPLLICYK	DLASGLIGPLLIC[+57]YK	71.59
Control_03	DLASGLIGPLLICYK	DLASGLIGPLLIC[+57]YK	70.93
TCEP_01	DLASGLIGPLLICYK	DLASGLIGPLLIC[+57]YK	69.01
TCEP_02	DLASGLIGPLLICYK	DLASGLIGPLLIC[+57]YK	68.87
TCEP_03	DLASGLIGPLLICYK	DLASGLIGPLLIC[+57]YK	68.76
100% reduced_01	DLASGLIGPLLICYK	DLASGLIGPLLIC[+57]YK	68.05
100% reduced_02	DLASGLIGPLLICYK	DLASGLIGPLLIC[+57]YK	67.78
100% reduced_03	DLASGLIGPLLICYK	DLASGLIGPLLIC[+57]YK	67.75
Cys 1877 peptide
Replicate	Peptide Sequence	Peptide Modified Sequence	Best Retention Time
Control_01	DVHSGLIGPLLVCHTNTLNPAHGR	DVHSGLIGPLLVC[+57]HTNTLNPAHGR	43.99
Control_02	DVHSGLIGPLLVCHTNTLNPAHGR	DVHSGLIGPLLVC[+57]HTNTLNPAHGR	45.2
Control_03	DVHSGLIGPLLVCHTNTLNPAHGR	DVHSGLIGPLLVC[+57]HTNTLNPAHGR	44.94
TCEP_01	DVHSGLIGPLLVCHTNTLNPAHGR	DVHSGLIGPLLVC[+57]HTNTLNPAHGR	41.75
TCEP_02	DVHSGLIGPLLVCHTNTLNPAHGR	DVHSGLIGPLLVC[+57]HTNTLNPAHGR	42.01
TCEP_03	DVHSGLIGPLLVCHTNTLNPAHGR	DVHSGLIGPLLVC[+57]HTNTLNPAHGR	41.85
100% reduced_01	DVHSGLIGPLLVCHTNTLNPAHGR	DVHSGLIGPLLVC[+57]HTNTLNPAHGR	39.86
100% reduced_02	DVHSGLIGPLLVCHTNTLNPAHGR	DVHSGLIGPLLVC[+57]HTNTLNPAHGR	39.79
100% reduced_03	DVHSGLIGPLLVCHTNTLNPAHGR	DVHSGLIGPLLVC[+57]HTNTLNPAHGR	39.77
Cys 1922 peptide
Replicate	Peptide Sequence	Peptide Modified Sequence	Best Retention Time
Control_01	APCNIQMEDPTFK	APC[+57]NIQMEDPTFK	34.44
Control_02	APCNIQMEDPTFK	APC[+57]NIQMEDPTFK	34.92
Control_03	APCNIQMEDPTFK	APC[+57]NIQMEDPTFK	34.52
TCEP_01	APCNIQMEDPTFK	APC[+57]NIQMEDPTFK	32.27
TCEP_02	APCNIQMEDPTFK	APC[+57]NIQMEDPTFK	32.11
TCEP_03	APCNIQMEDPTFK	APC[+57]NIQMEDPTFK	32.31
100% reduced_01	APCNIQMEDPTFK	APC[+57]NIQMEDPTFK	31.77
100% reduced_02	APCNIQMEDPTFK	APC[+57]NIQMEDPTFK	31.47
100% reduced_03	APCNIQMEDPTFK	APC[+57]NIQMEDPTFK	31.36
Cys 2040 peptide
Replicate	Peptide Sequence	Peptide Modified Sequence	Best Retention Time
Control_01	CQTPLGMASGHIR	C[+57]QTPLGMASGHIR	28.52
Control_02	CQTPLGMASGHIR	C[+57]QTPLGMASGHIR	28.13
Control_03	CQTPLGMASGHIR	C[+57]QTPLGMASGHIR	28.69
TCEP_01	CQTPLGMASGHIR	C[+57]QTPLGMASGHIR	27.34
TCEP_02	CQTPLGMASGHIR	C[+57]QTPLGMASGHIR	26.98
TCEP_03	CQTPLGMASGHIR	C[+57]QTPLGMASGHIR	27.18
100% reduced_01	CQTPLGMASGHIR	C[+57]QTPLGMASGHIR	25.41
100% reduced_02	CQTPLGMASGHIR	C[+57]QTPLGMASGHIR	25.25
100% reduced_03	CQTPLGMASGHIR	C[+57]QTPLGMASGHIR	25.18
Cys 2345 peptide
Replicate	Peptide Sequence	Peptide Modified Sequence	Best Retention Time
Control_01	MEVLGCEAQDLY	MEVLGC[+57]EAQDLY	50.7
Control_02	MEVLGCEAQDLY	MEVLGC[+57]EAQDLY	44.56
Control_03	MEVLGCEAQDLY	MEVLGC[+57]EAQDLY	50.01
TCEP_01	MEVLGCEAQDLY	MEVLGC[+57]EAQDLY	48.22
TCEP_02	MEVLGCEAQDLY	MEVLGC[+57]EAQDLY	48.4
TCEP_03	MEVLGCEAQDLY	MEVLGC[+57]EAQDLY	48.34
100% reduced_01	MEVLGCEAQDLY	MEVLGC[+57]EAQDLY	47.88
100% reduced_02	MEVLGCEAQDLY	MEVLGC[+57]EAQDLY	47.77
100% reduced_03	MEVLGCEAQDLY	MEVLGC[+57]EAQDLY	47.69
